# Supplementary material for: Comparative evaluation of MALDI-ToF mass spectrometry and Sanger sequencing of the 16S, hsp65, and rpoB genes for non tuberculous mycobacteria species identification
Source: Front Cell Infect Microbiol. 2025 Jul 28;15:1612459. doi: 10.3389/fcimb.2025.1612459 (PMC12336121; doi:10.3389/fcimb.2025.1612459)
Supplement: Supplementary file 1 [file DataSheet1.xlsx]

## Sheet: NTM
Nº sample	BLAST - 16S	BLAST - hsp65	BLAST - rpoB
1	M. chelonae (100%), M. abscessus (100%)	M. abscessus (100%)	M. abscessus (99.5%)
2	M. chelonae (100%), M. abscessus (100%)	M. abscessus (100%)	M. abscessus (99.5%)
3	M. chelonae (99.8%), M. abscessus (99.8%)	M. abscessus (100%)	M. abscessus (99.7%)
4	M. chelonae (100%), M. abscessus (100%)	M. abscessus (100%)	M. abscessus (99.0%)
5	M. chelonae (84.1%), M. abscessus (84.1%)	M. abscessus (99.9%)	M. abscessus (99.6%)
6	M. chelonae (100%), M. abscessus (100%)	M. abscessus (100%)	M. abscessus (100%)
7	Mycolicibacterium sp. (100%), M. jacuzzii (100%), M. wolinskyi (100%)	M. wolinskyi (99.1%), M. fortuitum (98%), M. farcinogenes (97.1%)	M. wolinskyi (97.7%), M. farcinogenes (94.2%), M. fortuitum (93.9%)
8	M. chelonae (100%), M. abscessus (100%)	M. abscessus (98.9%)	M. abscessus (99.6%)
9	M. chelonae (100%), M. abscessus (100%)	M. abscessus (100%)	M. abscessus (99.4%)
10	M. chelonae (100%), M. abscessus (100%)	M. abscessus (100%)	M. abscessus (100%)
11	M. chelonae (100%), M. abscessus (100%)	M. abscessus (100%)	M. abscessus (100%)
12	M. chelonae (100%), M. abscessus (100%)	M. abscessus (100%)	M. abscessus (99.6%)
13	Mycolicibacterium sp. (100%), M. jacuzzii (100%), M. wolinskyi (100%)	M. wolinskyi (98.9%), M. fortuitum (98.6%), M. farcinogenes (96.8%)	M. wolinskyi (99.4%), M. fortuitum (95.6%), M. farcinogenes (95.4%)
14	Mycolicibacterium sp. (100%), M. jacuzzii (100%), M. wolinskyi (100%)	M. wolinskyi (99.27%), Mycobacterium sp. (99.27%) , M. farcinogenes (98.06%) M. fortuitum (97.82%)	M. wolinskyi (100%), M. fortuitum (100%), M. farcinogenes (100%)
15	M. chelonae (100%), M. abscessus (100%)	M. abscessus (99.5%)	M. abscessus (100%)
16	M. chelonae (100%), M. abscessus (100%)	M. abscessus (99.8%)	a
17	M. chelonae (100%), M. abscessus (100%)	M. abscessus (99.1%)	M. abscessus (97%)
18	Mycolicibacterium sp (99.8%)., M. jacuzzii (99.8%), M. wolinskyi (99.8%)	Mycobacterium sp. (99.3%), M. wolinsky (99.3%), M. fortuitum (98%). M. farcinogenes (98.1%)	M. wolinskyi (96.9%), M. fortuitum (91.6%), M. farcinogenes (92.3%)
19	Mycolicibacterium sp. (100%), M. jacuzzii (100%), M. wolinskyi (100%)	M. wolinskyi (99.3%), M. fortuitum (97.9%), M. farcinogenes (98.1%)	M. wolinskyi (98.3%), M. fortuitum (94.8%), M. farcinogenes (95.2%)
20	M. chelonae (100%), M. abscessus (100%)	M. abscessus (100%)	M. abscessus (99.7%)
21	M. chelonae (100%), M. abscessus (100%)	M. abscessus (99.8%)	M. abscessus (99.7%)
22	M. chelonae (100%), M. abscessus (100%)	M. abscessus (99.8%)	M. abscessus (98.9%)
23	M. chelonae (100%), M. abscessus (100%)	M. abscessus (100%)	a
24	M. chelonae (100%), M. abscessus (100%)	M. abscessus (100%)	a
25	M. chelonae (99.8%), M. abscessus (99.8%)	M. abscessus (99.8%)	M. abscessus (99.7%)
26	Mycolicibacterium sp. (100%), M. jacuzzii (100%), M. wolinskyi (100%)	a	M. wolinskyi (100%), M. farcinogenes (100%), M. fortuitum (100%)
27	M. chelonae (100%), M. abscessus (100%)	M. abscessus (100%)	M. abscessus (87.3%)
28	M. chelonae (100%), M. abscessus (100%)	M. abscessus (100%)	M. abscessus (84.3%)
29	M. chelonae (99.9%), M. abscessus (99.9%)	M. abscessus (100%)	a
30	Mycolicibacterium sp. (100%), M. fortuitum (100%), M. farcinogenes (100%)	M. houstonense (99.8%), M. farcinogenes (99.5%), M. fortuitum (99.8%)	a
31	b	a	a
32	Mycolicibacterium sp.( 100%), M. farcinogenes (100%)	M. houstonense (99.8%), M. farcinogenes (99.5%), M. fortuitum (99.7%)	M. farcinogenes (98.6%)
33	M. senegalense (100%), M. fortuitum (99.8%), M. farcinogenes (99.8%)	M. houstonense (99.8%), M. farcinogenes (99.5%), M. fortuitum (99.8%)	M. farcinogenes (98,8%)
34	M. senegalense (98.9%), M. fortuitum(98.8%), M. farcinogenes (98.8%)	M. houstonense (99.8%), M. farcinogenes (99.5%), M. fortuitum (99.3%)	M. farcinogenes (100%)
35	Mycolicibacterium sp. (100%),M. fortuitum (100%), M. farcinogenes (100%)	M. houstonense (99.8%), M. farcinogenes (99.5%), M. fortuitum (99.8%)	M. farcinogenes (99.1%)
36	Mycolicibacterium sp. (100%),M. fortuitum (100%), M. farcinogenes (100%)	M. houstonense (99.8%), M. farcinogenes (99.5%), M. fortuitum (99.8%)	M. farcinogenes (99.7%)
37	Mycolicibacterium sp. (100%),M. fortuitum (100%), M. farcinogenes (100%)	M. houstonense (99.8%), M. farcinogenes (99.5%), M. fortuitum (99.8%)	M. farcinogenes (100%)
38	Mycolicibacterium sp. (99.8%), M. fortuitum (99.8%), M. farcinogenes (99.8%)	M. houstonense (99.5%), M. farcinogenes (99.3%), M. fortuitum (99.5%)	M. farcinogenes (100%)
39	Uncultured bacterium (99.4%), Neisseria sp. (99.3%), Neisseria mucosa (98.9%)	a	a
40	M. abscessus (98.6%), M. fortuitum (100%)	M. houstonense (99.1%), M. farcinogenes (98.8%), M. fortuitum (99%)	M. farcinogenes (100%), M. fortuitum (99,3%)
41	Uncultured bacterium (99.8%), Neisseria sp. (99.6%), Neisseria mucosa (99.3%)	a	a
42	Uncultured bacterium (100%), Neisseria sp.(99.8%), Neisseria mucosa (99.4%)	a	M. wolinskyi (99.4%), M. fortuitum (95.3%), M. farcinogenes (96.1%)
43	Uncultured prokaryote (85.1%), M. fortuitum (71%), M. farcinogenes (71%)	a	M. fortuitum (97,8%)
44	M. chelonae (100%), M. abscessus (100%)	M. abscessus (99.8%)	M. abscessus (100%)
45	a	a	a
46	a	a	M. wolinskyi (98.9%), M. fortuitum (94.7%), M. farcinogenes (95.6%)
47	M. smegmatis (90.6%), M., neoaurum (90.6%), Micolicibacterium sp.(90.6%)	a	a
48	Streptococcus pneumoniae (94.9%), Streptococcus mitis (94.9%), Uncultured bacterium (94.9%)	a	a
49	a	a	a
50	a	a	a
51	a	M. fortuitum (100%)	a
52	Mycobacterium sp (100%). M. moriokaense (98.8%), M.brasiliensis (98.8%)	M. malmesburyense (100%), M. novocastrense (95.1%)	Mycolicibacterium sp. (90.1%), M. novocastrense (89.9%), M. fortuitum (99.41%)
53	Mycobacterium sp.(100%), M. parafortuitum (100%)	M. komossense (99.5%), M. parafortuitum (99.5%), Mycobacterium sp. (99.5%)	M. parafortuitum (99.7%)
54	M. fortuitum (99.8%)	M. fortuitum (100%)	M. fortuitum (100%)
55	M. fortuitum (99.8%)	M. fortuitum (100%)	M. fortuitum (100%)
56	M. fortuitum (100%)	M. fortuitum (100%)	M. fortuitum (100%)
57	M. fortuitum (100%)	M. fortuitum (100%)	M. fortuitum (100%)
58	M. brasiliensis (99.6%), Mycobacterium sp. (98.4%), M. celeriflavum (98.4%)	Mycobacterium sp. (97.1%), M. novocastrense (96.6%), M. komanii (96.6%)	M. novocastrense (95.2%), M. flavescens (94%), M. fortuitum (88.1%)
59	M. fortuitum (100%)	M. fortuitum (100%)	M. fortuitum (100%)
	a: no PCR amplification; b: poor quality sequence.
	Percentages are identity percentage result from BLAST search.
